# Supplementary material for: Life History and Fishing Aspects of the Deep-Sea Silver Scabbardfish Lepidopus caudatus in the Azores
Source: Biology (Basel). 2022 Nov 6;11(11):1619. doi: 10.3390/biology11111619 (PMC9688029; doi:10.3390/biology11111619)
Supplement: Supplementary file 1 [file biology-11-01619-s001.zip]

Archive with 1 entries (1 files):
- biology-2003393-supplementary.pdf
